# Supplementary material for: Quantification of AMPA receptor subunits and RNA editing-related proteins in the J20 mouse model of Alzheimer’s disease by capillary western blotting
Source: Front Mol Neurosci. 2024 Jan 17;16:1338065. doi: 10.3389/fnmol.2023.1338065 (PMC10828003; doi:10.3389/fnmol.2023.1338065)
Supplement: Supplementary file 1 [file Table_1.xlsx]

## Sheet: Housekeeping Optimisation
	Chemiluminesence (AUC)
Protein Concentration	Beta-Tubulin	GAPDH	Beta-Actin	Total protein
0.5	1722514	2256898	1482365	1788548
0.25	674468	1436089	669359	1070460
0.125	236051	731711	339302	528436
0.0625	57782	219759	115767	216324
0.03125	12973	59181	43082	102119
0.015625	2986	22849	15408	52725
	Total Protein Assay Chemiluminesence (AUC)
Protein Concentration	Replicate 1	Replicate 2	Replicate 3	Replicate 4	Replicate 5	Replicate 6
1	2500330	2652745	2.66774e+06	2115597	2093457	2104277
0.5	1.66973e+06	1.68289e+06	1852594	1450324	1.69697e+06	1.64047e+06
0.25	1.12576e+06	1.19383e+06	1.39938e+06	1012508	967352	713249
0.125	673776	713422	901060	548451	534045	297187
0.0625	332612	351010	474026	248717	291487	180547
0.03125	136160	176800	263897	118542	138465	82457.9
0.015625	64276.7	120699	118465	68323	73625	44019.1
0.0078125	33186.5	64780.7	76325.8	39875	42275	32957.3
	Total Protein Assay Chemiluminesence (AUC)
	Wild Type Mouse 1	Wild Type Mouse 2	Wild Type Mouse 3
Technical Replicate 1	429138	422424	442840
Technical Replicate 2	451371	385946	435373
Technical Replicate 3	416967	412204	454590
Technical Replicate 4	416337	390489	462592
Technical Replicate 5	403406	386194	413294
Technical Replicate 6	398900	382831	372935
Technical Replicate 7	392766	404430	409967
Technical Replicate 8	410168	437884	439944

## Sheet: Target Protein Optimisations
	Chemiluminesence (AUC)
Protein Concentration	GluA1	GluA2	GluA3	GluA4	ADAR1	ADAR2	ADAR3	Pin1	WWP2	FXR1P	CREB1
0.5	2758931	3233405	1720400	1517109	1704144	1220727	783208	3282964	1650766	2565613	1698529
0.25	1341798	1604095	700804	575788	812675	571756	392814	2037363	856534	1464629	485294
0.125	645667	793031	301013	213103	368595	290140	205077	1118510	611970	630735	124434
0.0625	364096	417737	115954	78655	130428	120835	82850	513051	292351	342326	34565
0.03125	209042	252615	53241	39357	44970	44312	32975	261699	160719	87060	14592
0.015625	118657	147981	25600	18824	14623	17079	11654	130125	63485	22323	6858
	Antibody Concentration 0.5ug/ml
	Chemiluminesence (AUC)
Antibody Concentration	GluA1	GluA2	GluA3	GluA4	ADAR1	ADAR2	ADAR3	Pin1	WWP2	FXR1P	CREB1
0.2	316640	500030	697000	570000	812300	551070	382650	449471	743224	449471	237563
0.1	296080	467130	610300	558220	723400	519220	345000	420827	726627	420827	226140
0.05	190020	390010	493000	528960	523400	290940	222750	402018	516612	402018	193143
0.025	99260	272900	326060	490200	322300	197990	127800	372312	175845	372312	119259
0.0125	36160	159140	197200	399380	162300	81770	55050	309642	70876	309642	39458
0.0063	10280	54380	86190	282340	85900	21450	23550	230970	25326	230970	2621
0.0032	2080	11070	22100	193040	4200	10660	8400	162356	13865	162356	1006
0.0016	1020	3130	10030	99180	19300	5330	4050	115622	6843	115622	554
	Protein Concentration 0.0625 ug/ml		Protein Concentration 0.25 ug/ml					Protein Concentration 0.125 ug/ml

## Sheet: Target Protein Expression
	Chemiluminesence (AUC)
	GluA1		GluA2		GluA3		GluA4		ADAR1 p110		ADAR1 p150		ADAR2		ADAR3		Pin1		WWP2		FXR1P		CREB1
	Total Protein	Peak	Total Protein	Peak	Total Protein	Peak	Total Protein	Peak	Total Protein	Peak	Total Protein	Peak	Total Protein	Peak	Total Protein	Peak	Total Protein	Peak	Total Protein	Peak	Total Protein	Peak	Total Protein	Peak
Wild Type Mouse 1	234692	1431535	306732	5117748	333220	991826	907028	441725	872233	177667	872233	34504.2	260952	88171	940491	387156	413575	763060	501926	146174	732420	748136	510589	982833
Wild Type Mouse 2	254829	1534130	416746	6123629	350269	936378	823966	371534	658211	124520	658211	23245.4	195228	75189	843996	307979	414157	715167	595857	194992	521162	569386	448127	684215
Wild Type Mouse 3	168671	1083307	190482	3824291	297294	722447	864685	306622	544270	99756	544270	11358.6	121772	42647	689785	214652	267117	419110	597596	141215	495036	400753	440908	476877
Wild Type Mouse 4	133100	985157	142839	3181687	314969	706501	648987	264965	542907	92252	542907	23011.9	65349.8	21708	462805	192154	230996	369489	423273	129726	433750	398956	278162	426896
Wild Type Mouse 5	96184.8	735170	199548	3368150	353295	1011148	433179	211132	894690	112735	894690	10648	143590	59242	804515	225963	191876	408952	462312	93830	568443	493972	336175	502008
Wild Type Mouse 6	71719.3	638558	131140	2909322	367731	1381460	432454	201258	772823	108678	772823	12317.7	193571	62586	817070	213861	235633	426630	417669	78344	500904	454084	394042	475120
Wild Type Mouse 7	70776.5	596750	199096	3711338	364764	1313499	509212	204649	627489	96692	627489	9881.51	187269	60031	756227	208401	209301	376728	459940	95779	287314	334167	372643	462990
Wild Type Mouse 8	73115.4	619966	166758	3172981	501331	1359435	531698	199542	855594	102416	855594	16536.2	183504	55761	614867	196604	192383	351456	471363	107064	320283	309776	367022	436781
Wild Type Mouse 9	58349.7	349159	215845	4050841	274955	791048	520854	211717	1.00895e+06	149121	1.00895e+06	28140.9	239199	78140	807463	344432	207511	461732	744904	109102	673489	499777	470223	765202
Wild Type Mouse 10	75709.1	362659	211905	3799267	236685	719718	546090	194413	785344	126802	785344	32595.6	235988	62708	1.0087e+06	299994	225405	408379	567821	83344	631790	477921	448219	666476
Wild Type Mouse 11	83346.2	397183	237017	3604339	256508	710846	687015	210597	898678	131473	898678	31673.7	262027	69347	989456	323237	161120	339758	706803	95329	566704	377086	673961	718114
Wild Type Mouse 12	75808.6	359174	196878	3428014	221948	663985	717037	205141	953932	118799	953932	35192.1	270181	68219	831224	295805	190139	338367	540705	100308	452118	344235	555207	657170
												0
hAPP-J20 Mouse 1	150102	1119367	240514	4567119	247941	770548	660201	293320	501210	106591	501210	16522.1	318480	73252	736404	246697	334074	526519	527009	148464	304885	382565	312613	548071
hAPP-J20 Mouse 2	221012	1190981	189397	3669643	236035	773470	988946	330314	449030	104113	449030	14860	162831	50329	745613	228469	297552	441855	702951	158036	435378	385067	499444	507574
hAPP-J20 Mouse 3	185008	1240740	190687	3905590	230815	755491	632309	297395	540100	122700	540100	23031.9	78836.8	23647	705851	232574	304758	485900	444704	148718	395540	368491	286440	516695
hAPP-J20 Mouse 4	191588	1115405	199611	3697547	216269	674134	854492	312369	447028	102571	447028	16296.7	107902	31633	458650	178703	248972	395909	480801	128986	462794	316313	275172	397012
hAPP-J20 Mouse 5	79431.5	664661	160206	3157758	401304	1503845	517820	239768	778298	111960	778298	20439.7	223351	65950	803480	222030	307097	476092	377689	87891	599429	476897	403810	493269
hAPP-J20 Mouse 6	101429	662143	186272	3483549	372855	1180246	487510	207029	510796	101598	510796	7419.38	248787	61801	755795	210622	267944	444889	284916	81468	548171	449107	332302	467925
hAPP-J20 Mouse 7	69375.1	590923	131377	2806797	325613	1157541	575568	199325	530007	98090	530007	9532.84	183659	55341	712755	186507	186203	329988	536492	92158	330345	324915	257859	414350
hAPP-J20 Mouse 8	72856.8	666005	189298	3663222	261201	1030912	421529	189903	633496	94019	633496	13172	132083	47496	840479	204289	288324	409535	491087	97615	284244	284831	258771	453855
hAPP-J20 Mouse 9	69479.6	356638	196034	3634159	242955	710280	551893	190457	771329	125775	771329	24010	221329	58539	825084	287247	101518	264898	658215	89071	431964	357490	391026	638158
hAPP-J20 Mouse 10	70720.4	377141	158642	3151337	218176	667375	726336	218479	745796	126449	745796	23484.9	318199	58244	838385	262523	105482	266427	550667	86648	410524	310046	482884	583229
hAPP-J20 Mouse 11	56521	350755	153581	3310137	194013	677394	545970	213447	559703	116262	559703	20092.5	222062	56620	753929	294159	127402	309731	478644	90409	394026	370165	380087	653514
hAPP-J20 Mouse 12	45076.6	288662	173054	3402749	203215	629539	641984	205002	804268	122559	804268	22751.9	224749	61813	728521	282575	116580	284717	647493	104237	383714	342182	477591	627778

## Sheet: Target Protein Regression
	hAPP-J20 Regressions (Pearson r-value)
	GluA1	GluA2	GluA3	GluA4	ADAR1 p150	ADAR1 p110	ADAR 2	ADAR 3	PIN1	FXR1P	WWP2	CREB1
GluA1		0.267161	0.897023	0.600211	-0.385613	-0.505771	0.529376	-0.640736	-0.564583	0.469987	0.131908	0.363255
GluA2	0.577563		0.399223	-0.0229087	0.0319351	0.0822693	0.0408919	-0.0281418	0.0613711	0.212958	-0.172439	0.231431
GluA3	0.32858	0.0872416		0.589958	-0.361392	-0.359086	0.56992	-0.570445	-0.500472	0.315002	0.0450793	0.307314
GluA4	0.545009	0.0859756	0.208235		0.0561708	-0.0129979	0.350135	-0.33721	-0.593456	0.377402	0.697205	0.504909
ADAR1 p150	-0.231997	-0.119909	-0.260525	0.314415		0.503266	-0.0582928	0.328392	-0.349432	0.100479	0.627127	0.0919006
ADAR1 p110	-0.725438	-0.238482	-0.413284	-0.300225	0.462223		-0.151609	0.678318	0.154303	-0.02814	0.249881	0.120294
ADAR 2	0.44611	-0.0302059	-0.178813	0.794358	0.29035	-0.426478		-0.340578	-0.516034	0.0629108	0.125717	0.164199
ADAR 3	-0.382166	-0.0866789	-0.543774	0.0324574	0.414047	0.65588	0.00527841		0.485661	-0.156302	-0.0480972	0.056218
PIN1	-0.153095	-0.406921	0.203441	0.0974137	-0.43147	-0.204274	0.0142084	0.0437774		-0.243732	-0.712893	0.0136022
FXR1P	0.595867	0.0162936	0.246157	0.577581	0.33346	-0.236196	0.475998	-0.0665379	-0.38843		0.166365	0.557746
WWP2	0.25263	0.0342488	-0.400197	0.480078	0.607104	0.202881	0.556438	0.377516	-0.609925	0.690506		0.206421
CREB1	-0.110762	-0.164794	-0.110821	0.640531	0.509821	0.397567	0.379437	0.615255	0.164678	0.271359	0.409054
	Wild-Type Regressions (Pearson r-value)
	hAPP-J20 Regressions (P-values)
	GluA1	GluA2	GluA3	GluA4	ADAR1 p150	ADAR1 p110	ADAR 2	ADAR 3	PIN1	FXR1P	WWP2	CREB1
GluA1		0.401217	0.001	0.039076	0.215728	0.0934298	0.0767359	0.0247731	0.0601287	0.12313	0.682796	0.245798
GluA2	0.0492289		0.198571	0.943663	0.921517	0.799356	0.899592	0.930818	0.645054	0.506348	0.592018	0.469224
GluA3	0.297046	0.787468		0.0434671	0.248409	0.251664	0.0530377	0.0527701	0.114362	0.318625	0.889363	0.331216
GluA4	0.0668793	0.790491	0.516042		0.862347	0.96802	0.264532	0.283771	0.0299732	0.226499	0.0117299	0.0940819
ADAR1 p150	0.468108	0.710497	0.413455	0.319578		0.0953339	0.857193	0.297339	0.27725	0.756025	0.0290608	0.776366
ADAR1 p110	0.00757993	0.455398	0.181752	0.343059	0.130303		0.638099	0.0153182	0.62035	0.930822	0.433463	0.709603
ADAR 2	0.146043	0.925756	0.578181	0.00202702	0.35993	0.166805		0.278683	0.0541015	0.845995	0.697045	0.610094
ADAR 3	0.220212	0.788811	0.0676244	0.920236	0.180867	0.0205624	0.987011		0.0864662	0.627607	0.882	0.862232
PIN1	0.634772	0.189249	0.525964	0.763278	0.161358	0.524234	0.965043	0.892541		0.445755	0.00915054	0.943514
FXR1P	0.0408959	0.959917	0.440572	0.0492202	0.289496	0.45986	0.117758	0.837217	0.212106		0.605323	0.059524
WWP2	0.428251	0.915847	0.197376	0.114201	0.0363072	0.527128	0.0602519	0.226347	0.0352156	0.0129221		0.198873
CREB1	0.731831	0.608782	0.731693	0.0248338	0.0904065	0.200612	0.2238	0.0332175	0.609039	0.393573	0.000508891
	Wild-Type Regressions (P-values)
